# Supplementary material for: Hyperglycemia Determines Increased Specific MicroRNAs Levels in Sera and HDL of Acute Coronary Syndrome Patients and Stimulates MicroRNAs Production in Human Macrophages
Source: PLoS One. 2016 Aug 12;11(8):e0161201. doi: 10.1371/journal.pone.0161201 (PMC4982674; doi:10.1371/journal.pone.0161201)
Supplement: S2 File — This file contains individual data points behind the means, medians and variance measures presented in the results, tables and figures. (XLS) [file pone.0161201.s002.xls]

## Sheet: Patients' data
Subject Number	Group	Cholesterol (mmol/L)	Triglycerides (mmol/L)	NEFA (mmol/L)	Glucose (mmol/L)	LDL-C (mmol/L)	HDL-C (mmol/L)	APO A-I (g/L)	APO B-100 (g/L)	APO E (g/L)	PON1 activity (U/L)	miR-223	miR-92a	miR-486	miR-122	miR-125a	miR-146a
C01	Control	4.20415	0.663735	0.43381	5.07805	2.45954	1.44035	1.3889	1.0059	0.0136	897.2	65802.6	48835.8	61010.8	3416.55	82.7	1496.11
C02	Control	4.30266	0.70884	0.53179	5.71812	2.42218	1.55554	1.3482	0.8255	0.0129	1139.5	88232.2	30881.1	105236	4213.18	291.4	2913.9
C03	Control	5.4908	1.4238	0.532855	5.33355	3.7296	1.12665						21560	22204.6	182.54		2079.57
C04	Control	5.10776	0.781081	0.568355	4.95854	3.29456	1.45515	0.9938	0.8947	0.0142	711.3	65252.5	81229.1	89103.2	3640.17	204.04	4627.69
C05	Control	5.8912	2.2358	0.41322	5.66883	3.8814	0.984892	1.1504	1.1415	0.0293	653.3	98480.9	59655.2	137185	6208.18	134.07	2262.37
C06	Control	4.43006	0.577926	0.183535	5.66951	2.59797	1.56716	1.0859	0.6627	0.008	620.9	51593.5	13297.6	18664.5	1289.06	155.96	1475.01
C07	Control	4.53775	0.989002	0.246725	5.19688	2.77402	1.31037	1.2129	0.9429	0.016	221.748	47968	23430	82326.9	22981.4	220.41	2007.73
C08	Control	6.45202	0.862489	0.40825	5.68976	3.63457	2.42207	1.9116	0.9333	0.0163	1542	112893	39868.6	142963	11710.2	254.85	2671.06
C09	Control	6.6045	1.1074	0.089815	5.661	4.54286	1.554	1.3203	1.42409	0.0239		74473	69694	349021	10374.6	329.371	1414.25
C10	Control	6.45765	0.925357	0.23146	5.68375	4.06293	1.97053	1.2731	1.0264	0.0174	1061	49510.1	27108.1	121381	4935.83	50.71	835.62
C11	Control	4.62237	0.449853	0.1491	4.87456	2.99249	1.42353	1.2484	0.7419	0.0097	818.8	75993.5	33467.4	114842	5637.14	84.72	2292.6
C12	Control	5.2577	1.0057	0.44801	6.7155	3.16498	1.6317	1.412	0.7758	0.0114	151.983	78781.3	57965.9	164802	9764.59	111.81	2076.67
C13	Control	4.0145	1.3673	0.108985	7.4925	2.04092	1.3468	0.9023	0.82312	0.0153		357722	224125	1279530	5895.43	414.284	3694.79
C14	Control	5.9311	0.6554	0.497355	5.0505	4.41336	1.2173	1.0352	0.9768	0.0138	315.565	109492	47026.8	227039	5043.97	177.44	2072.79
C15	Control	4.5843	1.5933	0.33015	7.4925	2.63662	1.2173	1.0391	1.10264	0.0167	1120.68	328607	332261	1119239	21734.9	1492.04	7525.76
C16	Control	7.0966	1.4803	0.515815	5.328	5.17482	1.2432	0.7895	2.14847	0.0218	162.05	243636	98011	338139	42044.8	685.122	5005.4
C17	Control	5.4908	0.8927	0.24921	5.2614	3.885	1.19399	1.0338	1.1507	0.0242			20298.3	14962.5	691.49	119.68	3342.17
C18	Control	5.0505	1.0283	0.416415	5.2725	3.28412	1.295	0.901	1.18713	0.0188	651.6	246021	131653	513342	15973.3	2007.55	3767.72
C19	Control	4.8174	0.8023	0.102595	5.0505	2.89562	1.554	1.2489	1.20851	0.0148	465.67	268830	337758	1868232	5507.55	482.755	7634.09
C20	Control	4.7397	0.5085	0.427775	4.9395	3.0562	1.4504	0.8298	1.10739	0.012	518.55	405751	221103	853443	14465.7	1026.46	8814.05
C21	Control	3.9627	1.3221	0.227555	4.76745	2.2792	1.08003						27670.7	27479.5	463.22	114.29	1589.18
C22	Control	3.9627	0.9492	0.563385	5.3835	2.56928	0.9583	0.6931	1.08206	0.0158	214.93	612621	184752	808076	16275.6	860.805	7076.49
C23	Control	5.3095	0.4407	0.126025	5.3835	3.21678	1.8907	1.1782	0.931165	0.0164	184.22	146861	69602	761025	8283.78	388.257	2790.82
C24	Control	5.4131	1.3899	0.444105	4.8285	3.45506	1.3209	0.9379	1.07384	0.018	731.77	269252	257923	1777376	7254.07	574.475	6547.31
C25	Control	5.6462	0.791	0.477475	5.106	3.5483	1.7353	0.9716	1.1597	0.0156	535.61	159559	82670	309024	8593.73	350.832	3659.76
C26	Control	4.6102	0.9605	0.25915	4.8285	3.0821	1.0878	0.9372	1.17837	0.0167	450.32	510339	53309	108310	10644.6	343.124	6961.19
C27	Control	3.8591	0.4972	0.213	5.0727	2.55115	1.09039	0.6878	0.7011	0.0162			23115.4	18600.7	681.5	98.47	2986.15
C28	Control	4.4807	0.565	0.490965	5.8275	3.0044	1.2173	0.587	1.06592	0.0175	706.18	556642	191471	681405	10606.1	3341.66	5369.63
C29	Control	5.2836	1.3786	0.688345	5.7165	3.01994	1.6317	1.3062	1.46487	0.0144	344.56	311868	101577	412267	8763.57	1035.49	3097.63
C30	Control	4.5584	1.0057	0.13916	4.1403	3.0821	1.01528	0.604	0.6996	0.0126			19037.7	38035.8	820.9		3248.52
1	ACS	4.8951	2.7459	0.078455	4.44	2.65216	0.981092	1.0049	1.4618	0.0522	624.307	3368330			4862.57
2	ACS	5.2836	1.2995	0.148035	6.105	3.9627	0.732452	0.7952	1.5209	0.0752	407.676	4280379	183964	278645	568.44	168.55	11226.1
3	ACS	4.1958	2.0001	0.22649	5.106	2.0461	1.2432	0.98	1.2953	0.0291	474.2	601474	75992.5	168638	14756.6	179.84	13387.2
4	SA	3.4447	0.5424	0.324115	5.3835	1.5799	1.6058	0.9478	0.7538	0.0136	423.028	1876746	1.03491e+06	4.30347e+06	2660.66	1612.48	173559
5	ACS	6.6822	1.4464	0.57581	5.328			1.2832	1.6053	0.0289	917.697	439720	91791.3	288972	438.84	194.42	4096.2
6	SA	3.8591	1.6046	0.28755	5.0505	1.7612	1.3727	0.8503	1.0182	0.0323	1223.03	1489421	482801	1.79253e+06	3472.04	1026.54	139081
7	SA	4.403	0.9831	0.36423	4.4955	1.9943	1.9684	1.3211	1.0195	0.0257	849.467	1397616	477310	1.58502e+06	10953.2	1248.14	36234.3
8	SA	2.9008	1.2882	0.34719	6.105	1.2432	1.0619	0.6571	0.7272	0.0222	641.365	1175286	143140	236187	1107.77	213.13	12259.1
9	SA	3.5224	1.3786	0.268735	5.2725			0.9511	1.1258	0.0228	673.774	1059679	53697.6	90308.2	3773.19	81.04	3841.8
10	ACS	4.8433	1.6611	0.118215	5.883	3.33074	0.760424	0.7705	0.7757	0.0319	902.345	3122474	143438	454075	7048.35	283.87	19777.5
11	SA	6.0606	3.2431	0.22649	4.6065	3.5483	1.036	1.0463	1.5936	0.0419	486.141	1293048	248445	341392	4338.46	247.55	10209.1
12	SA	2.9526	0.9605	0.22081	4.44	1.4763	1.036	0.7297	0.8191	0.0222	349.68	3483004	551717	906576	7737.87	291.64	35685.9
13	ACS	3.6778	1.7741	0.38979	5.0505	1.88034	0.992488	0.7645	0.6979	0.0405	556.077	2839569	429580	1.53634e+06	2425.5	1916.25	137404
14	SA	4.1699	1.469	0.356775	5.0949	1.9943	1.7353	1.2391	1.0918	0.0455	1524.95	784914	496202	1.1495e+06	21845.8	3309.89	136455
15	ACS	2.5382	0.8701	0.252405	4.4955	1.3209	0.8288	0.6797	0.7009	0.0169	532.196	1062011	167299	615786	7538.54	920.37	34470.3
16	ACS	1.7871	0.904	0.2485	4.4955	0.7511	0.6216	0.4951	0.7958	0.0158	436.674	1955682	395569	833931	6079.9	188	15766.4
17	ACS	3.4706	0.5763	0.247435	5.8275	1.7612	1.4504	0.5558	0.7192	0.0132	126.226		1.42652e+06	2.55974e+06	10783.7		131579
18	ACS	3.5483	1.13	0.423515	6.216			1.2239	0.9759	0.0246	805.117	29884	45405.1	72293.1	1310.65	105.24	5053.5
19	ACS	3.4447	0.9492	0.29607	5.883	2.2792	0.7252	0.5403	0.7132	0.0156	501.493	2985729	165167	483973	18319.2	414.74	26755.9
20	ACS	4.3253	1.7402	0.324825	6.1605	2.5641	0.9583	0.6965	1.2916	0.026	332.623	1929125	174041	733821	5246.24	500.62	30133.2
21	SA	2.6418	1.3673	0.42387	4.9395	1.0101	1.0101	0.8546	0.7145	0.0259	564.606
22	ACS	3.2116	1.9888	0.132415	4.551	0.8547	1.4504	0.8676	0.7826	0.0415	910.874	1719981	181181	773515	10605.8	569.7	31391.1
23	SA	3.1598	2.1357	0.272285	5.0505	1.4245	0.7511	0.7417	0.9243	0.028	498.081	751968	165798	333094	1083.67	334.32	10824.9
24	ACS	3.2893	0.9492	0.39973	4.884	1.8389	1.0101	0.6448	0.9121	0.024	382.09	77940	87322.6	210735	935.48	80.42	6178.61
25	ACS	4.8692	3.39	0.14058	5.661			1.3672	1.4992	0.0484	542.431	431971	187895	428391	2289.74	357.07	3902.19
26	ACS	6.0606	1.4351	0.376655	5.7165	3.4706	1.9425	1.1122	1.3921	0.0322	977.399	1805314	136314	260346	8390.66	96.41	7839.63
27	ACS	3.1598	0.8927	0.08875	5.772	1.3468	1.3986	0.8215	0.7959	0.0209	337.74	113542	99925.7	201242	2629.49	96.11	9220.11
28	ACS	3.3411	1.3673	0.36068	5.439	1.813	0.9065	0.6935	0.9909	0.0185	487.846		721964	2.73303e+06	355.84	1417.44	12810.8
29	ACS	3.4447	0.904	0.3479	4.995	2.2792	0.749028	0.757	1.0518	0.0173	337.74	312278	102842	140925	8936.96	143.52	11160.1
30	ACS	3.626	2.7798	0.26128	5.2725		0.681429	1.0201	0.8756	0.0539	491.258	559638	268408	590496	4563.23	799.84	19539
31	SA	3.8591	0.8927	0.137385	4.884	2.41388	1.09272	0.7577	0.9814	0.0189	405.97	235782	152513	442423	1455.77	84.39	5482.31
32	ACS	4.3512	1.0509	0.39405	5.328	2.331	1.5281	0.8755	1.0824	0.0222	511.727		1.28788e+06	1.77399e+06	3719.96	2386.31	62543.3
33	SA	3.8073	1.0057	0.1846	5.328	1.8648	1.4763	0.8926	0.9172	0.0225	651.599	117488	67897.4	186597	529.16	64.69	5271.76
34	SA	4.5325	1.4916	0.31098	5.4945	2.89044	0.956228	1.0838	1.0424	0.0291	322.388	48403	68654.6	108105	582.48	79.4	5108.09
35	ACS	2.4087		0.08875	8.658			1.008	0.4595	0.0087	501.5	2111428	878430	892238	13716.8	1400.83	27747.5
36	ACS	4.7138	2.4521	0.224005	9.99	2.99404	0.585858	1.0728	1.3653	0.0334	955.224	5721004	50014.8	106064	3235.04	98.26	5382.53
37	SA	3.2634	1.8871	0.51475	4.995	1.80264	0.600621	0.9634	0.6966	0.0382	946.695	570185	350990	404441	4687.31	1009.95	27546.2
38	ACS	5.6721	2.9493	0.211935	5.3835	3.4447	0.8806	1.2587	1.8024	0.0464	1081.45	2352537		267387	1092.62	1336.8
39	ACS	3.9109	1.2543	0.29962	6.105	2.1238	1.2173	2.453	1.224	0.0317	672.068	958839	69252	178315	803.45	135.3	7203.93
40	SA		0.7345	0.275835	6.0495		1.11707	2.1086	1.5606	0.034	470.789		320857	808602	2228.68	342.41	11052.4
41	SA	4.4548	2.8363	0.116795	4.995	2.35172	0.811447	1.4401	1.8917	0.0408	453.731	1096277	159265	248531	10531.1	785.01	8510.74
42	SA	3.1857	1.1978	0.24921	10.212	1.84149	0.795907	1.1338	1.2954	0.0177	619.19	3162378	371388	752102	634.21	430.86	13792.2
43	SA	3.626	1.2769	0.081295	5.4945	1.95286	1.08909	1.6071	1.3722	0.0305	2024.73	1809286	112305	288771	665.63	166.18	11040.9
44	ACS	6.3973	1.6611	0.126735	6.105		0.494949	0.6557	1.3359	0.0119	402.559	3707518	186791	483973	1404.38	436.57	11715
45	ACS	5.8534	1.6046	0.65178	4.44	3.7296	1.3986	1.6802	1.691	0.041	434.968	1079307	943112	3.54798e+06	10736.9	167.97	5257.16
46	ACS	4.2735	4.5652	0.203415	5.2725			1.0888	1.3172	0.0995	818.763	3986021	678067	1.65807e+06	2255.8	524.78	15728.2
47	SA	3.7037	1.8871	0.74408	8.325	1.8389	1.0101	1.2549	0.9544	0.0279	351.386	2288018	55571.9	95061.2	2224.97	135.96	10198.5
48	ACS	6.4491	0.791	0.29536	4.8285	4.6102	1.4763	1.3323	1.5451	0.032	363.326	1137626	112969	317208	325.82	666.09	13485
49	SA	4.8692	0.9605	0.38979	5.8275			1.5735	1.0085	0.0179	436.674	116197	210370	510506	2736.34	183.11	12102.9
50	SA	5.9052	2.9154	0.087685	5.661	3.6778	0.8806	0.8715	1.2603	0.0255	851.173		391613	937896	365.3	133.72	6256.19
51	SA	5.8275	5.0737	0.1207	10.7115	2.3569	1.1396	1.3381	1.2606	0.0776	283.156	1853358	334946	727743	310.62	315.84	13043.7
52	ACS	6.4232	2.4747	0.513685	8.547			1.3296	1.4346	0.0293	709.595	2832349	424548	701493	4004.46	1737.22	23131.5
53	ACS	4.7397	2.3956	0.40044	6.438	2.5123	1.1396	1.2725	1.1998	0.0319	706.183	2.66222e+06	981670	3.5423e+06	504518	2972.28	26021.8
54	ACS	3.6001	1.2656	0.113245	5.328	1.8648	1.1655	1.3972	0.9296	0.0171	238.806	742603	575673	2.46328e+06	605219	1729.09	17794.1
55	SA	3.2375	1.0509	0.189215	12.432	1.69386	1.0619	0.8635	0.7605	0.0114	253.305	6.75631e+06	1.43197e+06	7.69872e+06	51978.8	8240.28	56973.3
56	SA	3.7814	1.4464	0.24069	9.435	2.05646	1.0619	0.9237	0.8296	0.0119	228.913	4.94768e+06	891015	3.81077e+06	113086	8077.23	15299.3
57	SA	3.2116	1.4238	0.32305	6.771	1.5022	1.036	0.9502	0.8296	0.0103	182.516	615384	741243	1.66233e+06	303729	1655.6	18969.2
58	ACS	4.5843	0.8475	0.22365	5.106			0.8465	1.0442	0.0153	196.162	1.30188e+06	1.23931e+06	4.01996e+06	2.73876e+06	4045.3	53053.4
59	SA	4.4807	1.3447	0.19951	5.7165	2.331	1.5281	1.2097	0.8859	0.0182	238.806	1.62055e+06	441709	997579	204499	643.88	20754.8
60	ACS	4.921	3.8194	0.42032	10.3785	2.2015	0.9583	1.229	1.2591	0.0461	339.446	4.45833e+06	1.33142e+06	2.45567e+06	2.233e+06	3571.49	120259
61	ACS	4.6879	0.9266	0.05893				1.0663	0.9232	0.019	231.983	1013981	36234.3	65789.5	271.64	35.3	4277.55
62	ACS	4.2994	1.1639	0.27619	5.55	2.31546	1.4504	1.5527	0.8146	0.02	260.981	1.0179e+06	422895	1.09752e+06	583655	1190.19	11961.3
63	ACS	5.0246	3.0849	0.17324	5.3835	2.7195	0.8806	0.8447	1.4749	0.0251	291.684	690720	382512	1.49291e+06	207711	535.57	9467.89
64	SA	3.9368	0.8249	0.16472	5.994	1.6835	1.8648	1.4258	0.5759	0.0126	655.011	1.02709e+06	672961	2.50457e+06	175716	1277.53	11744.4
65	ACS	5.3095	1.8984	0.60847		3.2375	1.1914	1.0237	1.1098	0.0275	1004.35	454788	67779.8	131898	835.25	122.28	8009.9
66	ACS	6.0606	0.9379	0.446945	6.0495	4.67236	0.9583	0.9334	1.1992	0.0226	143.284	189688	228576	735451	306471	720.73	13349.9
67	ACS	1.8907	1.1526	0.309915	7.215	0.76664	0.5957	0.6283	0.5781	0.0114	387.207	1.28126e+06	2.4247e+06	4.5333e+06	377045	8391.92	120387
68	ACS	5.0246	1.6272	0.32731	5.439	3.32038	0.9583	0.8962	1.0386	0.0222	685.714	992273	470255	1.32805e+06	388253	2435.96	18883.3
69	ACS	3.2375	5.2319	0.63616	7.9365	0.32116	0.518	0.8171	0.964	0.032	144.989	573217	1.00202e+06	3.7374e+06	369514	7499.72	94701.2
70	ACS	4.0663	1.6498	0.314885	6.6045	2.42942	0.8806	0.9567	0.9815	0.0149	388.913	360460	306227	1.12898e+06	14163	703.98	16466.6
71	SA	4.4807	0.9492	0.380915	6.438	3.19606	1.3986	1.2341	0.9014	0.0153	450.32	258131	204767	1.14778e+06	7672.97	241.88	3067.68
72	SA	3.0562	1.5368	0.348965	7.437	1.57472	0.777	1.0296	0.6841	0.0155	255.864	1.18478e+06	637277	2.62359e+06	249526	2456.93	34493.2
73	ACS			0.105435				0.5723	0.902	0.015	550.959	2.98462e+06	605520	1.53382e+06	620441	878.69	35879.7
74	ACS	4.7397	2.3956	0.3195	6.438	2.5123	1.1396	1.2934	0.8274	0.0264	742.004	498566	138474	314150	589165	653.09	12336.5
75	ACS	8.4693	2.3165	0.12922	5.0505	6.0865	1.3209	1.1011	0.6865	0.0116	704.478	1.48901e+06	298448	399419	141677	2601.13	15064.4
76	ACS	6.6563	2.147	0.206255	5.2725	4.8174	0.8547	1.0221	1.0413	0.0137		604584	685076	140366	380425	2459.49	21425.2
77	ACS	5.18	3.503	0.415705	15.5955	2.6677	0.9065	0.9146	0.7281	0.0165	701.066	2.55204e+06	817199	2.00338e+06	717525	6433.65	58926.2
78	ACS	3.2116	0.6328	0.29252	4.8285	1.1137	1.813	1.4935	0.894	0.0174	175.693	1.38093e+06	644953	1.11075e+06	23929.3	1101.52	18009.7
79	ACS	3.9627	3.4013	0.30388	17.2605	1.554	0.8547	1.2217	0.6216	0.015	206.397	7.6124e+06	1.66404e+06	2.43252e+06	872984	9729.49	82741.9
80	ACS	3.7814	1.4464	0.17466	9.435	2.05646	1.0619	0.9541	0.7283	0.014	233.689	9.20552e+06	1.24074e+06	1.57599e+06	515091	9511.38	76881.1
81	ACS	6.9671	2.7346	0.28755	5.2725	4.75524	0.9583	1.3956	1.4111	0.0534	620.9	354727	243792	744924	99310.9	894.72	7757.16
82	SA	3.9886	0.9944	0.329795	5.772	2.47086	1.0619	0.9467	1.00546	0.0197	523.67	393001	63955.7	227013	15048.7	606.66	5216.95
83	ACS	4.5066	1.8419	1.07955	17.538	2.23776	1.4245	1.3351	1.17378	0.0417	179.1	2.94752e+06	928640	4.71616e+06	703275	7167.14	149434
84	ACS	4.0145	2.0001	0.298555	5.217			0.922	1.11319	0.0255	603.84	1.00412e+06	437124	2.01863e+06	15510.3	2027.12	14422.9
85	ACS	3.5224	1.3108	0.31524	8.3805	1.93732	0.9842	1.3438	1.01581	0.026	150.11	3316378	1279591	6314928	153098	2941.49	29926
86	ACS	5.3872	1.0735	0.446945	3.996	3.58974	1.3468	1.2258	1.20272	0.0182	109.17	447425	613324	1842892	46455.2	427.19	9520
87	ACS	4.8692	0.7119	0.457595	8.9355	2.31546	2.2274	1.7143	1.05462	0.0145	127.93	1319364	976892	4454520	495692	3531.26	29856
88	ACS	2.2015	0.8475	0.18673	4.2735			0.9921	0.554856	0.0099	126.23	755783	352451	1390184	57771.4	1660.75	7057
89	ACS	5.4908	1.9436	0.31879	4.884	3.51204	1.0878	0.954	1.511	0.0218	233.69	1179185	388602	1749589	121010	1277.63	11536
90	ACS	5.2577	1.4577	0.388015	5.1615	3.39808	1.1914	0.9442	1.444	0.0191	583.37	1234170	650234	1402498	689436	3430.69	46429
91	ACS	3.8332	0.8249	0.600305	5.3835	2.41906	1.036	0.8192	1.05423	0.014	446.91	707483	287186	813603	2.7403e+06	13788.7	55689
92	ACS	4.2735	1.1752	0.570485	10.9335	2.75058	0.9842	1.0883	1.27199	0.0218	64.82	2890683	703709	2288415	881347	18765	81031
93	ACS	3.2634	2.034	1.01317	7.2705	1.036	0.8806	0.6939	0.956869	0.0184	187.63	3497942	541303	4576325	5.50109e+06	13539.8	37059
94	ACS	5.7757	2.1131	0.875075		4.34084	0.4662	0.5675	1.94173	0.0345	293.39	561622	441682	1270520	298644	3265.42	16805
95	ACS	5.8016	1.7063	0	5.9385	3.51722	1.5022				1047.33
96	ACS	6.0865	1.1187	0.37488	5.9385	4.95208	0.6475	0.5706	2.17656	0.0168	489.55	2074953	625254	2128102	284331	1846.1	18597
97	SA	3.4447	0.8249	0.106855	5.4945	1.84926	1.2173	1.2511	0.942024	0.011	477.61	938156	632478	1367491	52557.1	3161.01	20768
98	ACS	5.18	2.034	0.53179	6.6045	3.2634	0.9842	0.7019	1.32757	0.0307	310.45	1724953	612540	1758148	709145	5835.09	12704
99	SA	5.5944	2.8589	0.897085	8.547	3.11836	1.1655	1.2385	1.77056	0.0253	124.52	1618942	1423152	2351209	1.17956e+06	20978.9	46808
100	ACS	3.9886	1.4351	0	4.3845						202.99
101	SA	5.0764	2.486	0.52185	5.1615	2.6677	1.2691	1.1388	1.02077	0.0269	692.54	1187863	363796	1597737	334598	3914.68	13315
102	SA	2.4605	0.9605	0.12141	6.7155	1.1914	0.8288	0.7034	0.74456	0.0137	150.11	3596665	710602	2582250	302416	13114.1	22599
103	ACS	8.1067	5.6387	1.30391	9.2685	4.62574	0.8029	1.1001	1.58651	0.0595	411.09	2035157	1590006	3295884	1.18252e+06	11501.8	26395
104	SA	5.2836	1.4916	0.391565	6.0495	3.40844	1.1914	1.279	1.13381	0.0212	433.26	954976	335104	1429828	350058	8758.32	19574
105	ACS	5.2836	1.8758	0.12993	7.6035	3.51722	0.9065	1.157	1.43412	0.0237	115.99	3917472	1310700	3911444	281370	17605.5	52364
106	ACS	2.4605		0.326245	6.438			1.0332	0.861453	0.0105	59.7	1669744	402888	2068478	325675	1214.05	14879
107	ACS	4.5843	1.1865	0.610245	5.661	2.59	1.4504	1.3285	0.809201	0.0203	204.69	2023494	353345	1165543	132114	3247.4	30562

## Sheet: miRNAs in lipoproteins
		2-DCqx106
		miR-223	miR-92a	miR-486	miR-122	miR-125a	miR-146a
HDL2	Control	1910.94	143.815	552.592	5.08437	182.287	160.349
		2261.51	163.718	471.486	11.7376	211.288	149.403
		3209.36	229.297	894.581	99.255	367.11	263.758
		3620.74	242.875	997.429	89.5778	341.577	253.543
	Mean	2750.64	194.926	729.022	51.4137	275.566	206.763
	SEM	399.149	24.2671	128.097	24.9431	46.1613	30.1125
	SA NG	3949.81	1158.12	1218.48	184.512	638.068	580.668
		4428.4	1077.42	1155.87	154.19	489.977	424.191
	Mean	4189.11	1117.77	1187.18	169.351	564.023	502.429
	SEM	239.293	40.348	31.3036	15.1608	74.0456	78.2384
	SA HG	7324.77	1588.08	1849.05	480.559	769.923	679.142
		7208.93	1437.72	1870.97	308.595	558.947	736.667
	Mean	7266.85	1512.9	1860.01	394.577	664.435	707.904
	SEM	57.9212	75.1802	10.9575	85.9821	105.488	28.7624
	ACS NG	8379.62	1753.07	4266	957.062	965.858	530.669
		7916.62	1567.96	5041.62	957.062	875.317	574.462
		5683.52	1765.14	5016.86	680.084	1027.03	521.877
		5835.21	1768.82	3739.34	732.949	925.038	576.257
	Mean	6953.74	1713.75	4515.96	831.789	948.312	550.817
	SEM	696.71	48.7131	315.281	73.127	32.1131	14.288
	ACS HG	11650.2	2232.85	5861.56	1267.76	1421.37	887.787
		11747.5	2088.23	4797.17	1217.81	1258.13	897.063
		9779.66	2257.12	4748.54	1087.33	1316.66	940.686
		9793.23	2420.97	5262.63	877.082	1494.63	811.568
	Mean	10742.7	2249.79	5167.47	1112.49	1372.7	884.276
	SEM	552.434	68.1565	258.753	87.2023	52.8369	26.8396
HDL3	Control	1056.49	723.61	838.152	266.699	98.6379	386.699
		1086.95	710.194	843.397	263.666	119.021	330.858
		1008.55	885.329	921.008	383.231	230.731	438.39
		1119.06	921.646	1074.96	344.192	177.057	340.396
	Mean	1067.76	810.195	919.379	314.447	156.362	374.085
	SEM	23.5092	54.4393	55.2114	29.5446	29.8405	24.6606
	SA NG	1398.41	2189.78	1476.1	965.124	212.096	727.332
		1070.13	2391.28	1219.07	1110.17	141.982	629.721
	Mean	1234.27	2290.53	1347.58	1037.65	177.039	678.527
	SEM	164.139	100.751	128.511	72.5251	35.0566	48.8051
	SA HG	1502.94	3020.49	1672.24	1159.73	251.352	1217.37
		1674.56	3284.75	1429.77	1104.03	180.339	1138.22
	Mean	1588.75	3152.62	1551.01	1131.88	215.846	1177.8
	SEM	85.8107	132.127	121.236	27.8459	35.5067	39.5721
	ACS NG	1699.7	4832.55	1981.07	1801.61	197.412	1193.57
		1943	4334.56	1753.56	1702.06	207.946	1198.55
		2948.1	3700.66	1638.96	1864.5	434.908	1073.84
		2714.68	3118.79	1268.2	1675.72	423.896	1253.35
	Mean	2326.37	3996.64	1660.45	1760.97	316.041	1179.83
	SEM	299.585	373.18	148.825	43.8813	65.5232	37.8338
	ACS HG	3925.25	8071.22	2158.13	2752.01	518.991	1421.88
		3530.28	7099.83	2161.13	2660.66	502.009	1620.78
		3541.15	5404.97	1910.94	1963.3	615.266	1273.04
		3143.31	5029.74	2118.12	2106.41	756.433	1789.16
	Mean	3535	6401.44	2087.08	2370.59	598.175	1526.21
	SEM	159.63	715.916	59.5254	196.912	58.3491	112.94

## Sheet: miRNAs in macrophages
miRNAs in macrophages incubated with CAD sera
		2-DDCq vs. LPDS U6
	Patient	miR-223	miR-92a	miR-486	miR-125a	miR-146a
LPDS	-	1	1.00005	1.00819	1.00022	1.0001
	-	1	1.00011	1.01324	1.03582	1.00003
	Mean	1	1.00008	1.01071	1.01802	1.00006
	SEM	0	2.84945e-05	0.00252541	0.0178016	3.21524e-05
Control	C05	1.051	1.94249	1.42642	1.00739	2.17762
	C08	1.081	2.68579	1.98568	2.05516	1.85209
	C04	1.172	2.78129	1.83626	2.52834	2.09335
	C07	1.226	1.33556	0.778997	1.24737	1.01267
	C10	1.484	1.76555	2.5349	1.83537	1.97953
	C14	1.205	2.25403	2.73104	2.43743	2.73886
	Mean	1.20317	2.12745	1.88222	1.85184	1.97569
	SEM	0.0628339	0.227123	0.293493	0.253025	0.229474
SA NG	71	1.285	2.84772	3.19158	1.33854	2.44158
	82	1.287	2.59707	2.86912	2.21848	1.85795
	59	1.27235	3.34383	3.31337	1.26259	1.41541
	64	1.37351	3.19431	2.79052	1.70284	2.66846
	Mean	1.30447	2.99573	3.04115	1.63061	2.09585
	SEM	0.0232414	0.168683	0.125546	0.218242	0.283872
SA HG	56	1.91101	4.04226	3.60308	1.78039	2.77497
	55	2.05318	3.24438	3.35364	1.714	2.39432
	72	1.987	3.807	3.03886	2.303	2.94481
	Mean	1.98373	3.69788	3.33186	1.93246	2.7047
	SEM	0.0410749	0.236702	0.163238	0.186256	0.162748
ACS NG	58	1.584	4.0241	4.31103	1.94168	1.64444
	54	1.471	3.63651	4.48017	2.33538	2.80989
	70	1.284	3.76553	4.49246	2.0347	2.30067
	86	1.924	5.53099	3.82701	2.42221	2.76938
	73	1.956	5.32628	5.49521	2.1084	2.31547
	88	2.176	6.23746	6.35986	3.54521	2.21879
	100	1.815	5.21325	6.40208	3.01322	3.41677
	68	2.053	4.70948	5.587	1.80541	2.23293
	Mean	1.78287	4.80545	5.11935	2.40078	2.46354
	SEM	0.108901	0.329561	0.3451	0.210199	0.186825
ACS HG	60	2.534	6.24318	8.68553	2.77763	3.40827
	83	2.495	6.71379	9.44287	2.81767	4.56073
	87	2.755	7.33246	7.87436	3.7501	3.20978
	67	2.685	5.70295	12.9145	3.15073	3.0466
	69	2.951	5.95234	10.1913	4.35833	2.57862
	85	2.51	7.86257	11.0459	3.70639	3.56418
	Mean	2.655	6.63455	10.0257	3.42681	3.3947
	SEM	0.0729799	0.340972	0.734337	0.252924	0.271409
miRNAs in macrophages incubated with CAD sera +/- added glucose
		2-DDCq vs. LPDS U6
	Patient	miR-223	miR-92a	miR-486	miR-125a	miR-146a
LPDS	-	1.06179	0.946058	1.02705	1.0299	1.02883
	-	0.941805	1.05702	0.973667	0.970971	0.971981
	Mean	1.0018	1.00154	1.00036	1.00043	1.0004
	SEM	0.0599933	0.0554801	0.0266892	0.029463	0.0284231
LPDS +Gluc	-	1.2612	1.40737	1.53209	1.4147	1.59107
	-	1.2571	1.36794	1.52785	1.44343	1.5966
	Mean	1.25915	1.38765	1.52997	1.42907	1.59383
	SEM	0.00205106	0.0197158	0.00212083	0.0143622	0.00276123
SA	64	1.7227	3.21679	2.26292	2.41364	1.62002
	71	1.34988	2.39721	3.08499	2.60996	1.73492
	101	2.11777	4.22615	3.48853	3.61494	2.3006
	Mean	1.73012	3.28005	2.94548	2.87951	1.88518
	SEM	0.221702	0.528915	0.360613	0.372057	0.210341
SA + Gluc	64	3.11828	3.75312	3.5247	4.18613	3.08442
	71	1.84562	3.55376	5.10736	5.29089	3.45114
	101	2.94754	6.10424	5.15547	6.50804	5.00349
	Mean	2.63715	4.47037	4.59585	5.32835	3.84635
	SEM	0.398821	0.81896	0.535751	0.67054	0.588176
ACS	54	1.62801	3.83731	4.1248	4.32296	2.52975
	70	1.17488	3.88089	4.05672	5.14974	3.28058
	90	1.46513	3.0473	3.06641	3.69688	2.44232
	Mean	1.42267	3.5885	3.74931	4.38986	2.75088
	SEM	0.13252	0.270892	0.342015	0.420736	0.266049
ACS + Gluc	54	2.5382	7.00859	9.19487	10.7577	5.55757
	70	2.54312	7.90819	8.57609	8.95337	6.32286
	90	2.57112	4.72441	5.52928	5.92555	4.5988
	Mean	2.55081	6.54706	7.76675	8.54554	5.49308
	SEM	0.0102522	0.947604	1.13291	1.40975	0.498737

## Sheet: Gene expression in macrophages
Gene expression in macrophages incubated with CAD sera
		2-DDCq vs. LPDS β-actin
	Patient	Drosha	DGCR8	Dicer
LPDS	-	1	1.001	1.001
	-	1.00126	1.00109	1.00326
	Mean	1.00063	1.00105	1.00213
	SEM	0.000631482	4.73677e-05	0.00113109
Control	C05	6.11765	3.3006	2.83049
	C08	4.59154	2.2559	1.91054
	C04	3.068	1.901	1.823
	C07	3.691	1.837	1.547
	C10	3.767	1.627	1.75
	C14	5.47	2.487	1.606
	Mean	4.45087	2.23475	1.91117
	SEM	0.475885	0.247593	0.19189
SA NG	71	4.561	1.751	2.005
	82	5.894	2.166	2.753
	59	5.99309	2.32037	1.72207
	64	6.45928	2.44609	2.8577
	Mean	5.72684	2.17087	2.33444
	SEM	0.407685	0.151221	0.278766
SA HG	56	9.79392	5.47852	3.84203
	55	9.74719	4.58128	4.64066
	72	6.285	1.972	2.646
	Mean	8.60871	4.0106	3.70956
	SEM	1.16193	1.05169	0.579606
ACS NG	58	11.9311	8.88543	5.22463
	54	14.2613	9.64683	6.47133
	70	8.01	5.573	4.13
	86	11.526	6.621	3.846
	73	13.8006	9.09129	5.32498
	88	13.244	8.098	4.851
	100	7.539	6.168	4.105
	68	11.153	11.3943	5.98991
	Mean	11.4331	8.18473	4.99286
	SEM	0.887411	0.695562	0.333066
ACS HG	60	21.6545	13.1152	7.53474
	83	13.333	8.152	4.487
	87	10.288	11.091	6.431
	67	19.2955	16.9317	9.54405
	69	13.775	9.517	5.283
	85	16.685	13.584	8.49
	Mean	15.8385	12.0652	6.96163
	SEM	2.96372	2.23266	1.36222
Gene expression in macrophages incubated with CAD sera +/- added glucose
		2-DDCq vs. LPDS β-actin
	Patient	Drosha	DGCR8	Dicer
LPDS	-	0.891929	0.911933	1.15109
	-	1.12117	1.09657	0.868742
	Mean	1.00655	1.00425	1.00992
	SEM	0.114619	0.0923195	0.141174
LPDS +Gluc	-	1.67249	1.67714	1.53901
	-	1.68419	1.44995	1.68413
	Mean	1.67834	1.56354	1.61157
	SEM	0.00585053	0.113595	0.0725558
SA	64	5.38789	2.3958	2.23639
	71	4.2901	2.08424	1.99191
	101	5.03965	2.27514	1.87144
	Mean	4.90588	2.25172	2.03325
	SEM	0.323888	0.0906975	0.107361
SA + Gluc	64	8.18268	4.06139	3.64114
	71	6.20566	3.5159	3.55045
	101	8.73104	3.72266	2.74622
	Mean	7.70646	3.76665	3.31261
	SEM	0.766915	0.158998	0.284399
ACS	54	11.4336	8.60053	5.97215
	70	7.68742	4.5977	3.94623
	90	8.51642	4.35516	3.963
	Mean	9.21249	5.85113	4.62713
	SEM	1.13606	1.37648	0.672528
ACS + Gluc	54	20.3111	13.101	10.1902
	70	16.4863	8.02901	6.46753
	90	14.5024	7.12549	6.76984
	Mean	17.0999	9.41851	7.8092
	SEM	1.70467	1.85964	1.1937
